# Supplementary material for: Exploration of Pyrido[3,4-d]pyrimidines as Antagonists of the Human Chemokine Receptor CXCR2
Source: Molecules. 2023 Feb 23;28(5):2099. doi: 10.3390/molecules28052099 (PMC10004157; doi:10.3390/molecules28052099)
Supplement: Supplementary file 1 [file molecules-28-02099-s001.zip]

Archive with 1 entries (1 files):
- molecules-2226887-supplementary.pdf
